# Supplementary material for: Reshifting Na+ from Shoots into Long Roots Is Associated with Salt Tolerance in Two Contrasting Inbred Maize (Zea mays L.) Lines
Source: Plants (Basel). 2023 May 11;12(10):1952. doi: 10.3390/plants12101952 (PMC10220590; doi:10.3390/plants12101952)
Supplement: Supplementary file 1 [file plants-12-01952-s001.zip]

Archive with 1 entries (1 files):
- plants-2227556-supplementary.pdf
